# Supplementary material for: Positive and negative affect as predictors of social functioning in Spanish children
Source: PLoS One. 2018 Aug 2;13(8):e0201698. doi: 10.1371/journal.pone.0201698 (PMC6072041; doi:10.1371/journal.pone.0201698)
Supplement: S1 Table — (XLSX) [file pone.0201698.s001.xlsx]

## Sheet: Hoja1
S1. Table. Data set of affect and social functioning
Id number	Age	Sex	PA	SPdict	PRdict	FRdict	HDdict
1	10	2	23	1	1	1	1
2	8	1	25	1	1		0
3	8	1	22	1	1	1	1
4	9	2	12		0	1	0
5	8	2	20			0	1
6	11	1	21	1	1	1	1
7	8	1	15	0		0	0
8	8	2	20		0	1	1
9	9	2	18		1	1	1
10	11	1	19	1	1	1
11	8	2	22	0	0	1	1
12	9	1	22		1	1	1
13	8	2	25	1	1	1	1
14	8	2	20	0	1	0
15	11	2	21	1	1		0
16	9	1	23	1	1	1	1
17	9	1	23		1	1	1
18	9	1	24	1	1	1	1
19	10	1	25		0		1
20	9	2	15	0	0	0	0
21	11	1	19	0	1	1
22	11	1	9	0	1	0	0
23	9	2	12		0	1	0
24	9	2	15	0	0	0	0
25	8	2	19	1	1	1	1
26	8	2	21		0	1
27	11	2	21		1	1	0
28	10	2	19	1	1	1
29	9	2	15	0	0	0	0
30	8	2	23	1	0		1
31	8	1	18		0
32	8	2	19	1	1	1	1
33	8	2	20	0	1	0
34	9	1	24	1	1	1
35	9	1	25	1	1	1	1
36	9	1	25	0	0	1	1
37	8	1	21		0	0
38	11	2	22		0	1
39	10	2	23	1	0	0	1
40	8	2	19	1	1	1	1
41	8	2	19	1	1	1	1
42	8	2	21			1	1
43	8	1	21		0	0
44	11	2	24	0		0	0
45	11	2	24		0	1	1
46	9	1	25	0	0	1	1
47	9	2	12		0	1	0
48	10	1	20				0
49	11	1	22		1	1	1
50	8	1	25	1	1		0
51	9	2	15		1	1	1
52	10	2	16			0	0
53	8	1	18		0
54	10	1	19		0	0
55	10	2	19	0	1
56	8	2	20	0	1	0
57	8	2	23	1	0		1
58	9	1	23		1	1	0
59	8	1	24	1	1		0
60	8	1	22	1	1	1	1
61	9	2	15	0	0	0	0
62	8	2	20	0	1	0
63	11	1	21	0	1	1	1
64	11	1	22	1	1	1	1
65	10	2	22			1	1
66	11	2	20		1	1	0
67	8	1	25	1	1		0
68	8	1	20	1		0	0
69	10	2	23	1	1	1	1
70	9	1	24	1	1	1
71	11	2	24	0		0	0
72	8	2	25	1	1	1	1
73	9	2	15	0	0	0	0
74	8	1	18		0
75	10	1	20				0
76	9	1	25	0	0	1	1
77	8	1	18		0
78	10	2	19	1	1	1
79	11	2	20		1	1	0
80	8	2	21			1	1
81	9	2	15		1	1	1
82	10	1	19		0	0
83	9	2	20		1	1
84	9	2	12		0	1	0
85	9	2	12		0	1	0
86	10	2	16			0	0
87	8	1	18		0
88	11	1	19	1	1	1
89	8	2	21			1	1
90	11	2	21			0	1
91	8	1	22	1	1	1	1
92	9	1	23	1	1	1	1
93	9	1	23		1	1	0
94	10	2	19	0	1
95	8	1	25	1	1		0
96	11	1	9	0	1	0	0
97	8	1	21	1		0	0
98	11	1	9	0	1	0	0
99	9	2	15	0	0	0	0
100	8	1	18		0
101	8	2	21		0	1
102	10	2	23	1	1	1	1
103	9	1	24	1	1	1	1
104	9	2	18		1	1	1
105	8	2	22	0	0	1	1
106	11	2	22			1	1
107	8	1	15	0		0	0
108	11	1	21	0	1	1	1
109	8	2	20			0	1
110	11	2	22		0	1
111	9	2	12		0	1	0
112	8	2	20			0	1
113	11	2	21			0	1
114	10	1	21		1	1	1
115	10	2	23	1	1	1	1
116	9	2	20		1	1
117	9	1	24	1	0	1
118	8	1	15	0		0	0
119	10	1	21		1	1	1
120	10	2	23	1	1	1	1
121	11	2	24		0	1	1
122	10	1	25		0		1
123	10	1	25		0		1
124	11	1	19		1	1	1
125	11	1	19	1	1	1
126	11	1	21	1	1	1	1
127	9	1	24	1	1	1
128	8	2	25	1	1	1	1
129	8	1	21		0	0
130	10	2	22			1	1
131	8	2	19	1	1	1	1
132	8	2	19	1	1	1	1
133	8	2	20		0	1	1
134	8	2	20	0	1	0
135	9	1	23		1	1	1
136	8	2	25	1	1	1	1
137	8	2	20	0	1	0
138	11	1	22	1	1	1	1
139	8	2	25	1	1	1	1
140	8	2	20		0	1	1
141	11	1	21	1	1	1	1
142	11	2	22			1	1
143	9	1	22		1	1	1
144	11	2	22		0	1
145	9	2	12		0	1	0
146	11	1	19	0	1	1
147	11	1	19	0	1	1
148	8	2	21			1	1
149	9	2	12		0	1	0
150	9	2	12		0	1	0
151	8	1	13	1	0	0	0
152	9	2	18		1	1	1
153	8	1	18		0
154	10	2	23	1	0	0	1
155	9	2	18		1	1	1
156	10	2	23	1	0	0	1
157	10	2	19	0	1
158	11	2	21	1	1		0
159	8	2	21			1	1
160	9	1	22		1	1	1
161	11	1	22		1	1	1
162	9	2	15	0	0	0	0
163	8	1	20	1		0	0
164	11	1	21	1	1	1	1
165	8	1	18		0
166	10	2	19	1	1	1
167	8	2	25	1	1	1	1
168	11	2	21		1	1	0
169	11	1	22		1	1	1
170	8	2	25	1	1	1	1
171	11	2	21	1	1		0
172	11	1	19		1	1	1
173	8	1	13	1	0	0	0
174	11	2	20		1	1	0
175	8	2	20		0	1	1
176	9	2	15		1	1	1
177	10	2	16			0	0
178	8	1	18		0
179	9	1	23	1	1	1	1
180	8	2	22	0	0	1	1
181	9	1	24	1	1	1
182	10	2	23	1	1	1	1
183	9	1	24	1	1	1
184	11	2	24	0		0	0
185	9	2	12		0	1	0
186	10	1	20				0
187	11	1	21	0	1	1	1
188	9	1	24	1	0	1
189	10	1	19		0	0
190	8	1	15	0		0	0
191	8	1	22	1	1	1	1
192	8	2	23	1	0		1
193	9	1	23		1	1	0
194	8	2	25	1	1	1	1
195	10	2	23	1	0	0	1
196	9	2	15	0	0	0	0
197	9	1	24	1	1	1	1
198	9	1	25	1	1	1	1
199	8	1	18		0
200	10	2	23	1	1	1	1
201	10	1	25		0		1
202	11	1	22	1	1	1	1
203	9	1	23		1	1	1
204	8	2	25	1	1	1	1
205	8	2	21		0	1
206	8	2	22	0	0	1	1
207	9	2	12		0	1	0
208	8	2	20			0	1
209	9	2	15	0	0	0	0
210	10	1	21		1	1	1
211	11	1	19	0	1	1
212	11	2	24		0	1	1
213	9	1	25	0	0	1	1
214	9	2	20		1	1
215	11	1	21	1	1	1	1
216	10	2	22			1	1
217	9	1	24	1	1	1	1
218	8	1	15	0		0	0
219	10	2	19	1	1	1
220	11	2	22		0	1
221	11	2	22			1	1
222	11	1	19	1	1	1
223	10	2	19	0	1
224	9	2	15	0	0	0	0
225	9	1	24	1	1	1	1
226	11	1	22		1	1	1
227	8	1	22	1	1	1	1
228	11	1	22		1	1	1
229	9	2	15		1	1	1
230	11	2	21	1	1		0
231	8	1	20	1		0	0
232	11	1	21	1	1	1	1
233	11	2	20		1	1	0
234	11	2	20		1	1
235	10	1	21		1	1	1
236	11	2	21			0	1
237	11	2	24	0		0	0
238	11	1	19	0	1	1
239	9	1	23		1	1	0
240	8	1	18		0
241	8	2	20		0	1	1
242	11	1	9	0	1	0	0
243	10	2	23	1	1	1	1
244	10	1	20				0
245	11	1	21	0	1	1	1
246	10	1	19		0	0
247	8	1	20	1		0	0
248	10	2	23	1	0	0	1
249	10	1	25		0		1
250	9	1	23		1	1	1
251	11	2	24		0	1	1
252	11	1	22		1	1	1
253	8	2	21			1	1
254	11	1	22		1	1	1
255	8	2	20		0	1	1
256	9	1	24	1	1	1	1
257	9	1	25	1	1	1	1
258	9	2	15		1	1	1
259	9	2	15	0	0	0	0
260	10	2	16			0	0
261	11	2	21		1	1	0
262	9	1	25	1	1	1	1
263	8	1	18		0
264	11	2	22			1	1
265	11	1	19		1	1	1
266	11	1	19	1	1	1
267	11	2	22		0	1
268	8	1	13	1	0	0	0
269	11	2	21	1	1		0
270	10	2	22			1	1
271	10	2	23	1	1	1	1
272	9	1	24	1	1	1
273	8	2	25	1	1	1	1
274	8	1	18		0
275	11	1	22	1	1	1	1
276	9	2	12		0	1	0
277	10	2	19	0	1
278	8	2	21		0	1
279	11	1	19		1	1	1
280	8	1	13	1	0	0	0
281	8	1	21		0	0
282	8	2	25	1	1	1	1
283	8	1	20	1		0	0
284	8	1	13	1	0	0	0
285	8	2	22	0	0	1	1
286	9	1	25	1	1	1	1
287	11	1	19	0	1	1
288	11	2	20		1	1	0
289	9	1	23		1	1	1
290	10	1	25		0		1
291	8	1	13	1	0	0	0
292	9	2	15	0	0	0	0
293	9	1	23		1	1	0
294	11	2	21			0	1
295	8	2	23	1	0		1
296	9	2	20		1	1
297	10	1	21		1	1	1
298	9	1	25	0	0	1	1
299	9	2	15	0	0	0	0
300	11	2	24	0		0	0
301	9	1	24	1	0	1
302	9	2	12		0	1	0
303	8	1	25	1	1		0
304	10	1	20				0
305	8	2	20			0	1
306	11	2	22			1	1
307	10	2	23	1	1	1	1
308	10	2	16			0	0
309	9	1	23	1	1	1	1
310	9	2	19	1	1	1
311	10	1	19		0	0
312	11	1	21	0	1	1	1
313	10	2	22			1	1
314	10	2	23	1	0	0	1
315	9	1	24	1	1	1
316	9	1	25	1	1	1	1
317	11	1	19		1	1	1
318	11	1	22		1	1	1
319	9	2	15	0	0	0	0
320	10	2	23	1	1	1	1
321	11	2	24		0	1	1
322	11	2	21		1	1	0
323	11	1	22	1	1	1	1
324	10	2	19	0	1
325	10	1	20				0
326	8	2	15	0		0	0
327	9	1	24	1	0	1
328	10	2	19	1	1	1
329	8	2	21		0	1
330	10	1	21		1	1	1
331	9	1	24	1	1	1
332	9	1	24	1	1	1
333	9	1	23		1	1	0
334	9	2	12		0	1	0
335	10	2	23	1	1	1	1
336	9	1	23	1	1	1	1
337	9	2	15	0	0	0	0
338	11	1	21	0	1	1	1
339	11	2	22			1	1
340	10	1	19		0	0
341	8	1	18		0
342	11	2	21			0	1
343	8	1	22	1	1	1	1
344	11	1	22	1	1	1	1
345	11	1	9	0	1	0	0
346	10	2	16			0	0
347	10	2	19	1	1	1
348	8	2	21		0	1
349	11	2	22		0	1
350	8	2	23	1	0		1
351	8	2	22	0	0	1	1
352	11	1	22		1	1	1
353	9	2	18		1	1	1
354	9	1	23		1	1	1
355	11	1	19		1	1	1
356	8	2	20			0	1
357	11	2	21	1	1		0
358	9	1	24	1	1	1
359	9	2	12		0	1	0
360	9	2	15	0	0	0	0
361	9	2	12		0	1	0
362	8	1	18		0
363	9	1	24	1	0	1
364	9	2	15	0	0	0	0
365	11	2	21		1	1	0
366	8	1	18		0
367	8	1	21		0	0
368	8	2	23	1	0		1
369	11	2	20		1	1	0
370	9	1	24	1	1	1
371	9	1	25	0	0	1	1
372	10	2	22			1	1
373	11	2	24	0		0	0
374	9	1	24	1	0	1
375	9	2	12		0	1	0
376	9	2	15		1	1	1
377	9	1	23	1	1	1	1
378	11	2	21		1	1	0
379	11	2	24		0	1	1
380	9	2	20		1	1
381	8	1	18		0
382	8	1	21		0	0
383	9	2	15	0	0	0	0
384	8	2	25	1	1	1	1
385	9	2	12		0	1	0
386	11	2	21			0	1
387	9	1	24	1	1	1
388	11	1	9	0	1	0	0
389	9	2	18		1	1	1
390	8	1	18		0
PA = Positive Affect; Sex = Boys (1) and Girls (2); SPdict= School Performance dichotomized; PRdict = Peer Relationships dichotomized; FRdict = Family Relationships dichotomized; HDdict = Home Duties/Self-Care dichotomized
